# Supplementary material for: How the Plant Temperature Links to the Air Temperature in the Desert Plant Artemisia ordosica
Source: PLoS One. 2015 Aug 17;10(8):e0135452. doi: 10.1371/journal.pone.0135452 (PMC4539227; doi:10.1371/journal.pone.0135452)
Supplement: S1 Dataset — Worksheets are arranged in order of appearance of the corresponding Figures. Each worksheet has been clearly titled and the labels in each rank are marked. (XLSX) [file pone.0135452.s001.xlsx]

## Sheet: Tp-Ta
time	ave-plant	ave-air	Tp-Ta
00:00:00	9.17	9.4	-0.23
00:10:00	8.942	8.88	0.062
00:20:00	8.844	8.68	0.164
00:30:00	8.798	8.76	0.038
00:40:00	8.676	8.78	-0.104
00:50:00	8.77	8.6	0.17
01:00:00	9.174	8.18	0.994
01:10:00	8.494	8.72	-0.226
01:20:00	8.896	8.76	0.136
01:30:00	9.692	9.42	0.272
01:40:00	9.014	8.54	0.474
01:50:00	8.888	8.96	-0.072
02:00:00	9.75	9.3	0.45
02:10:00	9.152	9.46	-0.308
02:20:00	9.224	9.56	-0.336
02:30:00	9.386	9.26	0.126
02:40:00	9.294	9.2	0.094
02:50:00	9.482	9.18	0.302
03:00:00	8.948	9.12	-0.172
03:10:00	8.884	9.38	-0.496
03:20:00	8.898	8.84	0.058
03:30:00	8.53	8.62	-0.09
03:40:00	8.232	8.2	0.032
03:50:00	8.154	8.18	-0.026
04:00:00	8.292	7.98	0.312
04:10:00	8.048	7.72	0.328
04:20:00	8.12	7.74	0.38
04:30:00	7.57	7.54	0.03
04:40:00	7.698	7.86	-0.162
04:50:00	8.036	7.94	0.096
05:00:00	8.038	7.86	0.178
05:10:00	7.746	7.36	0.386
05:20:00	7.23	7.12	0.11
05:30:00	7.122	7.62	-0.498
05:40:00	8.106	7.62	0.486
05:50:00	7.268	7.86	-0.592
06:00:00	8.518	8.92	-0.402
06:10:00	9.12	9.66	-0.54
06:20:00	9.772	10.62	-0.848
06:30:00	10.53	11.34	-0.81
06:40:00	11.418	12.06	-0.642
06:50:00	12.068	12.52	-0.452
07:00:00	12.698	12.98	-0.282
07:10:00	13.718	13.74	-0.022
07:20:00	14.126	14.62	-0.494
07:30:00	15.05	15.38	-0.33
07:40:00	16.306	15.78	0.526
07:50:00	16.954	16.24	0.714
08:00:00	16.736	16.98	-0.244
08:10:00	17.366	17.42	-0.054
08:20:00	18.164	17.76	0.404
08:30:00	18.288	18.4	-0.112
08:40:00	18.738	19.06	-0.322
08:50:00	19.082	19.38	-0.298
09:00:00	18.932	19.26	-0.328
09:10:00	19.212	20.2	-0.988
09:20:00	19.206	19.98	-0.774
09:30:00	20.002	20.46	-0.458
09:40:00	19.878	20.26	-0.382
09:50:00	19.742	20.28	-0.538
10:00:00	20.028	20.96	-0.932
10:10:00	20.41	20.82	-0.41
10:20:00	20.434	21.48	-1.046
10:30:00	20.388	21.74	-1.352
10:40:00	20.318	21.74	-1.422
10:50:00	20.802	22.46	-1.658
11:00:00	20.42	22.68	-2.26
11:10:00	21.3	23.4	-2.1
11:20:00	21.7	23.58	-1.88
11:30:00	22.37	23.48	-1.11
11:40:00	20.19	24.64	-4.45
11:50:00	21.2775	24.68	-3.4025
12:00:00	21.02	25.02	-4
12:10:00	21.5075	24.74	-3.2325
12:20:00	19.0833	24.54	-5.45667
12:30:00	21.2425	24.52	-3.2775
12:40:00	21.2675	25.36	-4.0925
12:50:00	20.3425	23.8	-3.4575
13:00:00	20.2975	23.56	-3.2625
13:10:00	20.615	24.7	-4.085
13:20:00	19.8275	23.84	-4.0125
13:30:00	20.8575	23.76	-2.9025
13:40:00	17.5933	23.98	-6.38667
13:50:00	19.06	24.88	-5.82
14:00:00	20.7975	23.86	-3.0625
14:10:00	21.2225	23.66	-2.4375
14:20:00	21.905	24.2	-2.295
14:30:00	23.698	24.2	-0.502
14:40:00	23.308	24.26	-0.952
14:50:00	22.5675	24.38	-1.8125
15:00:00	23.394	23.54	-0.146
15:10:00	23.066	23.08	-0.014
15:20:00	20.615	22.74	-2.125
15:30:00	20.7175	23	-2.2825
15:40:00	22.2	22.725	-0.525
15:50:00	21.718	21.875	-0.157
16:00:00	21.564	22.025	-0.461
16:10:00	22.432	22.75	-0.318
16:20:00	22.01	22.8	-0.79
16:30:00	22.946	22.925	0.021
16:40:00	22.024	22.425	-0.401
16:50:00	22.104	22.125	-0.021
17:00:00	22.306	22.55	-0.244
17:10:00	21.994	21.1	0.894
17:20:00	21.106	20.7	0.406
17:30:00	21.084	20.875	0.209
17:40:00	20.73	20.925	-0.195
17:50:00	20.974	20.225	0.749
18:00:00	20.576	20	0.576
18:10:00	19.65	19.45	0.2
18:20:00	19.596	19.275	0.321
18:30:00	18.645	19.15	-0.505
18:40:00	18.325	19.075	-0.75
18:50:00	18.3775	18.8	-0.4225
19:00:00	17.8925	18.225	-0.3325
19:10:00	17.2225	17.25	-0.0275
19:20:00	16.4875	16.675	-0.1875
19:30:00	16.2275	15.775	0.4525
19:40:00	15.3525	14.8	0.5525
19:50:00	14.54	13.575	0.965
20:00:00	13.855	12.8	1.055
20:10:00	13.1375	11.7	1.4375
20:20:00	12.58	11.35	1.23
20:30:00	12.01	10.5	1.51
20:40:00	11.22	9.675	1.545
20:50:00	10.73	9.35	1.38
21:00:00	10.1175	9.05	1.0675
21:10:00	9.5675	9.275	0.2925
21:20:00	9.0925	9.425	-0.3325
21:30:00	8.385	8.775	-0.39
21:40:00	8.18	8.7	-0.52
21:50:00	9.52	8.65	0.87
22:00:00	8.805	8.4	0.405
22:10:00	8.6925	8.775	-0.0825
22:20:00	8.565	9.35	-0.785
22:30:00	8.2475	9.15	-0.9025
22:40:00	8.8475	9	-0.1525
22:50:00	9.125	8.25	0.875
23:00:00	9.58	7.65	1.93
23:10:00	9.0875	7.425	1.6625
23:20:00	8.28	7.75	0.53
23:30:00	7.45	7.33333	0.116667
23:40:00	7.03	7.26667	-0.236667
23:50:00	6.8575	7.2	-0.3425

## Sheet: Tp in each organ
vertical heights	old branch	young branch	leaf	air
1	21.2157	20.9858	21.032	21.7945
3/4	21.301	21.04	21.402	21.849
1/2	21.3881	21.0482	21.6066	22.0703
1/4	21.427	21.21	21.802	22.75
0	21.4428	21.373	21.9557	23.3517

## Sheet: max and min Tp
	maximum temperature	minimum temperature
air	36.1	-2.9
leaf	40.31	-3.23
old branch	39	-2.55
young branch	39.54	-1.29

## Sheet: ave old and young branches Tp
time	old branch	young branch
00:00:00	9.062	9.4
00:10:00	8.524	8.88
00:20:00	8.314	8.68
00:30:00	8.364	8.76
00:40:00	8.35	8.78
00:50:00	8.26	8.6
01:00:00	8.332	8.18
01:10:00	7.968	8.72
01:20:00	8.46	8.76
01:30:00	9.216	9.42
01:40:00	8.762	8.54
01:50:00	8.474	8.96
02:00:00	9.456	9.3
02:10:00	8.812	9.46
02:20:00	9.034	9.56
02:30:00	9.152	9.26
02:40:00	8.966	9.2
02:50:00	9.152	9.18
03:00:00	8.608	9.12
03:10:00	8.548	9.38
03:20:00	8.582	8.84
03:30:00	8.394	8.62
03:40:00	8.072	8.2
03:50:00	7.63	8.18
04:00:00	7.912	7.98
04:10:00	7.706	7.72
04:20:00	7.7	7.74
04:30:00	7.162	7.54
04:40:00	7.162	7.86
04:50:00	7.528	7.94
05:00:00	7.672	7.86
05:10:00	7.294	7.36
05:20:00	6.83	7.12
05:30:00	6.648	7.62
05:40:00	7.722	7.62
05:50:00	6.824	7.86
06:00:00	8.102	8.92
06:10:00	8.778	9.66
06:20:00	9.646	10.62
06:30:00	10.402	11.34
06:40:00	11.18	12.06
06:50:00	11.878	12.52
07:00:00	12.494	12.98
07:10:00	13.054	13.74
07:20:00	13.81	14.62
07:30:00	14.796	15.38
07:40:00	15.862	15.78
07:50:00	16.95	16.24
08:00:00	17.266	16.98
08:10:00	17.986	17.42
08:20:00	18.502	17.76
08:30:00	18.98	18.4
08:40:00	19.556	19.06
08:50:00	19.968	19.38
09:00:00	20.024	19.26
09:10:00	20.276	20.2
09:20:00	20.528	19.98
09:30:00	21.344	20.46
09:40:00	21.146	20.26
09:50:00	21.196	20.28
10:00:00	21.622	20.96
10:10:00	21.822	20.82
10:20:00	21.986	21.48
10:30:00	22.144	21.74
10:40:00	21.984	21.74
10:50:00	23.11	22.46
11:00:00	23.758	22.68
11:10:00	23.006	23.4
11:20:00	23.526	23.58
11:30:00	24.046	23.48
11:40:00	21.5075	24.64
11:50:00	22.9775	24.68
12:00:00	22.4325	25.02
12:10:00	23.055	24.74
12:20:00	20.05	24.54
12:30:00	22.58	24.52
12:40:00	22.15	25.36
12:50:00	21.15	23.8
13:00:00	21.17	23.56
13:10:00	21.0925	24.7
13:20:00	20.555	23.84
13:30:00	21.64	23.76
13:40:00	18.16	23.98
13:50:00	19.7733	24.88
14:00:00	21.0925	23.86
14:10:00	21.695	23.66
14:20:00	22.1675	24.2
14:30:00	23.936	24.2
14:40:00	23.648	24.26
14:50:00	22.72	24.38
15:00:00	23.678	23.54
15:10:00	23.38	23.08
15:20:00	23.274	22.74
15:30:00	23.242	23
15:40:00	22.842	22.725
15:50:00	22.028	21.875
16:00:00	22.14	22.025
16:10:00	22.774	22.75
16:20:00	22.702	22.8
16:30:00	23.438	22.925
16:40:00	22.98	22.425
16:50:00	22.542	22.125
17:00:00	22.322	22.55
17:10:00	21.928	21.1
17:20:00	21.286	20.7
17:30:00	21.196	20.875
17:40:00	20.966	20.925
17:50:00	20.972	20.225
18:00:00	20.468	20
18:10:00	19.764	19.45
18:20:00	19.642	19.275
18:30:00	18.7025	19.15
18:40:00	18.52	19.075
18:50:00	18.4275	18.8
19:00:00	17.9875	18.225
19:10:00	17.285	17.25
19:20:00	16.475	16.675
19:30:00	16.175	15.775
19:40:00	15.2775	14.8
19:50:00	14.1675	13.575
20:00:00	13.7525	12.8
20:10:00	12.885	11.7
20:20:00	12.3275	11.35
20:30:00	11.67	10.5
20:40:00	10.8425	9.675
20:50:00	10.5425	9.35
21:00:00	9.6975	9.05
21:10:00	9.1925	9.275
21:20:00	8.52	9.425
21:30:00	7.9425	8.775
21:40:00	7.6775	8.7
21:50:00	8.65	8.65
22:00:00	8.29	8.4
22:10:00	8.01	8.775
22:20:00	7.81	9.35
22:30:00	7.7425	9.15
22:40:00	8.2575	9
22:50:00	8.6575	8.25
23:00:00	8.9775	7.65
23:10:00	8.6575	7.425
23:20:00	8.005	7.75
23:30:00	7.085	7.33333
23:40:00	6.475	7.26667
23:50:00	6.2525	7.2

## Sheet: VPd and Tp-Ta
VPD	Tp-Ta(whole day)	VPD	Tp-Ta(9:00-15:00)
28.3252	-0.76	28.3252	-0.76
29.8326	0.36	29.8326	0.36
30.4776	-1.06	30.4776	-1.06
28.9125	0.39	28.9125	0.39
30.5597	-0.28	30.5597	-0.28
31.0258	0.5	31.0258	0.5
33.0361	-0.45	33.0361	-0.45
30.9143	1.02	30.9143	1.02
31.7066	-1.07	31.7066	-1.07
33.0361	0.04	33.0361	0.04
33.6212	-0.04	33.6212	-0.04
32.9486	0.17	32.9486	0.17
33.8304	0.39	33.8304	0.39
34.429	0.09	34.429	0.09
35.1521	0.06	35.1521	0.06
38.5116	-2.42	38.5116	-2.42
40.9029	-2.05	40.9029	-2.05
36.102	-1.88	36.102	-1.88
35.6705	-0.5	35.6705	-0.5
35.6233	-1.3	35.6233	-1.3
35.1875	-1.57	35.1875	-1.57
30.4157	0.27	30.4157	0.27
36.4876	-2.27	36.4876	-2.27
33.3852	-0.21	33.3852	-0.21
40.6896	-4.67	36.756	-0.87
36.756	-0.87	37.6661	-1.98
37.6661	-1.98	36.4106	-1.86
32.8474	2.18	45.2261	-3.99
36.4106	-1.86	42.1165	-2.89
45.2261	-3.99	48.0434	-4.52
42.1165	-2.89	34.2755	0.65
48.0434	-4.52	29.2941	-0.43
34.2755	0.65	31.8034	-2.18
29.2941	-0.43	33.7098	-2.46
31.8034	-2.18	38.1971	-3.17
33.7098	-2.46	39.5623	-2.55
38.1971	-3.17	38.4865	-2.02
39.5623	-2.55	37.6495	-2.35
38.4865	-2.02	35.1213	-1.34
37.6495	-2.35	35.1658	-2.17
35.1213	-1.34	31.3333	0.56
35.1658	-2.17	29.4576	-1.35
31.3333	0.56	30.5061	-1.67
29.4576	-1.35	32.6042	-1.49
30.5061	-1.67	30.4852	-0.52
32.6042	-1.49	28.9352	-0.58
30.4852	-0.52	26.2626	-0.53
28.9352	-0.58	26.9116	-1.1
26.2626	-0.53	27.0359	-1.31
26.9116	-1.1	26.6498	-0.88
26.374	-0.91	25.088	-0.58
27.0359	-1.31
26.6498	-0.88	27.7087	-0.34
25.088	-0.58	31.0329	-1.93
24.1416	-0.97	31.8432	-2.08
23.6502	-0.91	31.0684	-2.41
21.189	-0.28	27.7675	0.69
20.9242	-0.52	28.4693	0.63
20.7409	-0.55	29.3652	0.52
20.2271	-0.44	33.2304	1.27
20.0389	-0.48	34.8235	-0.33
19.7421	-0.34	33.6872	1.04
19.4041	-0.71	33.8469	-0.17
18.7313	-0.68	37.2227	-1.27
18.3126	-0.48	36.2026	-0.17
18.2924	-0.36
17.618	-0.38	39.4245	-1.4
17.4077	-0.41	40.3365	-1.96
16.939	-0.18	36.6549	-0.82
15.936	0.09	36.9263	-1.68
15.7168	-0.45	40.0553	-1.07
14.8856	-0.44	38.3016	-2.4
14.4725	-0.75	39.9589	-1.56
14.2481	-0.13	42.3028	-3.97
13.4172	-0.28	41.3057	-2.22
12.4626	-0.05	37.9137	-1.49
12.7479	-0.95	44.1706	-3.84
12.7434	-1.23	40.7541	-1.55
11.8263	-0.68	42.4559	-2.87
11.3764	-0.55	43.0827	-3.43
11.0348	-0.21	39.2932	-2.43
10.599	-0.65	36.3803	-1.77
10.2964	-0.52	35.7541	-2.61
9.89539	0.01	35.1052	-3.35
9.44311	-0.74	37.0224	-3.34
9.81007	-0.96	34.7843	-1.27
10.2101	-0.82	34.1829	-1.73
10.1033	-0.53	33.9517	-1.03
9.95776	-0.69	33.8312	-1.15
10.1898	-0.9	32.2864	-0.35
8.20252	0.47	31.9886	-1.42
5.00146	1.23	30.2008	-1.03
3.99298	-0.09	29.5684	-1.02
3.26806	0.03	29.2255	-1.03
1.72747	-0.05	28.639	-0.83
1.11966	0.03	27.9656	-0.82
1.98266	-0.43	27.6658	1.08
1.25583	0.42	31.1394	0.39
1.52004	-0.39	30.0629	0.82
1.31253	0.43	33.0186	1.22
0.794001	-0.33	33.6434	0.98
1.44676	-0.61	33.7621	0.83
2.13629	-0.75	35.8173	1.07
2.74907	-0.84	36.4846	1.09
3.38445	-1.18	41.1334	-2.01
3.43904	-0.78	40.7632	-0.33
3.64422	-0.56	49.4605	-4.63
1.59231	0.84	49.6805	-4.73
0.407836	0.05	50.2348	-3.76
0	-0.19	51.6401	-5.16
0	-0.16	46.5174	-3.36
0	-0.19	45.7421	-1.92
0	-0.31	49.5667	-3.42
0	-0.31	40.9514	-2.53
0	-0.25	39.083	-1.78
0	-0.2	44.4739	-3.68
0	-0.16	38.5066	-1.28
0	-0.24	38.2426	-1.76
0	-0.15	36.1498	-0.53
0	-0.17	36.2751	0.23
0	-0.11	33.5691	-1
0	-0.13	32.303	-0.37
0	-0.09	31.2609	-1.37
0	0.05	30.68	-1.49
0	0.13	29.408	-0.8
0	0.08	29.4415	-1.58
0	0.24	27.7166	-0.99
0	0.39
0	0.34
0	0.36
0	0.34
0	0.34
0	0.37
0	-0.19
0	0.23
1.38134	-0.26
1.41911	-0.31
1.47467	-0.58
1.568	-0.2
2.31756	-0.75
2.52611	-0.49
5.07795	-1.48
8.31825	-2.52
10.8671	-1.81
13.6096	-1.01
12.2568	-1.09
11.0146	-0.28
11.0862	1.08
9.74538	-1.92
8.85388	-0.67
9.61094	-1.33
9.54252	-0.52
8.83147	-0.55
7.71247	-0.92
6.79287	-1.12
7.35218	-1.27
8.60862	-1.47
8.12917	-0.07
6.67338	-0.41
5.27101	-0.45
4.94937	-0.81
4.75972	-1.1
4.37615	-0.55
3.56641	-0.49
2.56079	0.23
1.40894	-0.31
1.67438	-1.14
1.76143	-0.29
1.51023	-0.74
1.77288	0.35
1.36667	-0.67
1.87912	-0.8
0.997444	0.09
0.529689	-0.07
0.159516	-1.46
0.364106	0.38
0.0254025	-0.17
0	-0.3
0	-0.57
0	-0.36
0	-0.32
0	-0.75
0	-0.48
0	-0.28
0	-0.22
0	-0.14
0	-0.5
0	-0.24
0	-0.59
0	-0.54
0	-0.75
0	-0.69
0	-0.8
0	-0.7
0	-0.14
0	-0.3
0	-0.9
0	0.4
0	0.33
0	-0.66
0	1.17
0	-0.22
0	-0.47
0	0.2
0	0.01
0	-0.22
0	0.08
0	-0.33
0	-0.04
0	-0.26
0	-0.46
0	-0.03
0	-0.14
0	-0.33
0	0.54
0	-0.19
0	-0.62
0	0.08
0	-0.13
0	-0.05
0	-0.42
0	-0.29
0	-0.56
0	-0.97
0	-0.87
0	-0.89
0	-1.05
0	-1.1
0	-1.38
0	-1.34
0	-0.52
0	-1.7
1.98339	-2.3
5.82051	-1.61
6.52113	-0.23
6.51468	-0.85
6.18968	-0.24
6.6031	-0.36
6.96655	1.82
9.15571	0.46
9.92696	1.25
8.85502	0.12
8.67645	0.07
12.5241	-3.12
9.14232	1.11
11.5127	-0.08
10.8313	0.28
10.8313	-0.44
11.6925	-0.85
13.0713	-0.72
14.6064	-0.87
13.7562	-0.3
13.7787	-0.45
14.5278	-0.3
15.2238	-0.28
15.2931	-0.43
15.9781	-0.61
15.1677	0.57
19.5177	1.71
20.3032	-1.23
18.716	2.65
18.4577	-0.73
16.8201	2.33
16.9806	0.13
13.2597	1.06
12.551	-0.32
11.9654	-0.57
12.5505	-0.95
12.5311	0.42
11.9974	-0.59
15.5427	-0.09
14.8654	-0.51
16.1276	0.43
16.1344	-1.97
17.9212	-0.53
13.6862	1.04
12.8287	0.78
12.6187	-0.71
12.3949	-1.38
11.1116	0.17
11.925	-0.13
11.686	-0.33
10.9784	-0.54
10.2989	-0.04
11.3718	-1.19
11.7602	-0.85
10.2937	-0.11
9.10469	0.11
8.73682	-0.38
8.49761	-0.47
8.52543	-0.51
8.49239	-0.42
8.50891	-0.52
8.33909	-0.36
8.33417	-0.37
8.07752	-0.35
7.95622	-0.57
8.06152	-0.47
7.65739	-0.42
7.68613	-0.48
7.4937	-0.58
7.51155	-0.59
7.1367	-0.28
6.66948	-0.27
5.99304	-0.07
5.44424	-0.04
4.58839	0.01
4.50694	-0.29
4.09712	-0.16
4.25842	-0.32
3.796	-0.28
3.38838	-0.37
3.07846	-0.41
3.10807	-0.34
3.0943	-0.51
3.15363	-0.49
3.52459	-0.88
3.706	-0.89
4.65626	-0.69
5.38053	-0.93
5.82309	-0.59
6.0055	-0.73
6.28537	-0.63
6.02361	-0.5
6.54022	-0.9
6.12054	-0.38
6.39839	-0.64
6.68086	-0.76
6.45161	-0.33
6.50827	-0.55
6.66294	-0.81
6.86143	-0.69
6.55936	-0.52
6.36511	-0.72
6.18802	-0.7
5.89591	-0.41
6.16025	-1.41
6.47038	-0.78
6.52694	-0.86
7.07601	-0.96
7.2205	-0.76
7.18679	-0.56
7.08439	-0.52
7.5411	-0.79
8.14344	-0.76
8.215	-0.49
8.30087	-0.52
8.23214	-0.46
7.97322	-0.4
7.66626	-0.7
7.25746	-0.3
7.1043	-0.56
7.09883	-0.75
7.03273	-0.7
6.82236	-0.8
6.74409	-0.77
6.58269	-0.59
6.43597	-0.52
6.32924	-0.49
6.18551	-0.77
6.08122	-0.69
6.01814	-0.87
5.86345	-0.52
5.56367	-0.66
5.074	-0.55
4.74482	-0.48
4.34039	-0.99
3.90554	-0.6
4.38842	-1.14
5.23557	-1.38
5.7399	-1.09
6.23282	-0.95
6.4832	-0.67
6.91801	-0.86
7.88028	-0.95
7.90513	-0.41
8.87116	-0.98
9.38316	0.32
10.7271	1
12.344	0.36
14.1443	0.03
14.8041	0.34
15.4832	0.53
16.1943	0.01
17.1753	-0.52
15.4529	1.44
16.3754	1.18
18.1085	0.13
17.4648	1.75
18.6527	2.68
18.7713	0.17
19.5047	0.97
19.1687	1.65
19.6767	0.9
20.7684	0.89
19.4549	1.03
21.9191	-0.35
22.7336	2.58
24.0657	-3.2
20.9438	3.16
23.2646	0.88
23.4324	1.1
24.064	1.53
22.5153	1.94
22.6771	1.38
24.2387	0.64
24.1752	0.41
26.3973	-1.21
27.6855	-3.03
26.8005	0.42
31.1889	-4.48
28.5817	-2.75
27.0596	-0.51
28.5817	-3.21
31.7745	-3.39
25.8885	-2.55
25.5558	-3
25.8537	1.27
27.7087	-0.34
31.9268	-3.63
34.0784	-4.08
31.0329	-1.93
31.8432	-2.08
31.9939	-3.67
34.3969	-5.71
31.0684	-2.41
23.8843	-1.24
25.8922	-1.95
26.0139	-0.7
23.4574	-0.76
24.6174	-1.59
26.4238	-2.92
27.412	-2.6
25.5494	-1.01
23.4883	-2.51
21.1485	0.28
23.037	-1.9
24.0011	-2.18
20.9438	-0.23
21.8588	-0.57
19.6469	-0.68
20.0114	-0.62
19.6943	-0.7
18.792	-0.83
19.3862	-1.31
18.2598	-0.41
16.2559	-0.35
15.3583	-1.43
12.4554	0.87
9.87298	0.51
8.29099	-0.04
7.85747	-0.15
7.07774	0.49
6.29673	0.23
5.45183	0.56
4.89177	-0.01
4.69311	-0.11
4.55914	-0.3
4.32113	-0.02
4.06188	-0.13
3.89772	-0.19
3.68901	0.15
3.70873	0.04
3.76587	-0.63
3.76587	0.28
3.87416	-0.02
3.74689	0.27
3.98905	-0.18
3.96447	0.35
3.79661	0.27
3.5812	-0.38
3.31071	0.24
2.92633	-0.03
2.74459	-0.33
2.64704	-0.15
2.37184	-0.25
2.32677	-0.36
2.29776	-0.53
2.29455	-0.35
2.32201	-0.1
2.36341	-0.09
2.41143	0.16
2.59625	-0.12
2.7629	-0.21
3.21799	0.37
2.82072	0.55
2.8227	0.54
2.84392	1.21
3.00067	-0.37
3.03728	-0.97
2.76749	1.07
2.60902	0.79
2.74215	1.44
2.55296	0.32
2.9832	-2
2.82715	0.42
2.32108	0.63
2.15254	-0.04
2.17741	-0.13
2.22824	0.95
2.02712	2.13
1.84622	1.21
1.72913	0.32
1.76364	-0.46
2.07758	-0.33
2.23404	0.8
1.89779	0.91
1.66696	0.24
2.51873	-2.38
3.16799	1.97
3.45872	-2.32
5.92657	-1.4
6.53582	-1.2
8.1003	-1.56
8.94168	-1.62
9.77692	-1.08
10.507	-0.91
11.4324	-0.77
11.9219	-0.35
13.8511	-1.67
14.6519	-0.74
15.574	-0.24
16.0517	1.75
18.1492	0.6
18.9551	1.67
19.8128	0.7
19.5688	1.33
21.1737	1.26
22.3119	1.75
23.339	0.96
23.4159	1.67
24.9074	0
25.2096	2.63
25.8838	0.81
25.0873	2.67
26.4399	2.32
25.1393	2.84
27.7675	0.69
28.4693	0.63
29.3652	0.52
31.4302	2.22
29.6969	2.2
33.2304	1.27
34.8235	-0.33
34.0155	1.57
33.6872	1.04
33.8469	-0.17
37.2227	-1.27
36.2026	-0.17
39.4245	-1.4
40.3365	-1.96
36.6549	-0.82
36.9263	-1.68
40.0553	-1.07
38.3016	-2.4
39.9589	-1.56
42.3028	-3.97
41.3057	-2.22
41.5416	-2.6
37.9137	-1.49
44.1706	-3.84
40.7541	-1.55
42.4559	-2.87
43.0827	-3.43
39.2932	-2.43
36.3803	-1.77
35.7541	-2.61
35.1052	-3.35
37.0224	-3.34
38.6773	-5.21
34.7843	-1.27
34.1829	-1.73
33.9517	-1.03
33.8312	-1.15
32.2864	-0.35
31.9886	-1.42
30.2008	-1.03
29.5684	-1.02
29.2255	-1.03
28.639	-0.83
27.9656	-0.82
27.0809	-0.71
26.6048	-0.8
25.8482	-0.74
24.9944	-0.73
24.3973	-0.74
23.7022	-0.78
23.0787	-0.89
22.4961	-0.8
20.6788	-0.31
19.2538	-0.21
18.53	-0.08
17.5194	-0.08
15.3895	0.64
13.7226	0.09
12.2335	0.69
10.8052	0.44
9.46243	0.6
7.83712	-0.1
7.25612	-0.49
6.88732	-0.59
6.9824	-0.99
8.93833	-1.33
8.08881	0.49
7.58898	-0.85
7.77872	-1.34
7.39264	-1.21
8.76034	-0.97
10.6498	-1.57
10.4546	-0.1
9.86177	0.43
7.40229	1.36
6.12744	1.14
5.63079	0.38
6.674	-2.59
7.13083	0.8
6.01334	0.46
5.47471	0.7
5.45738	0.45
5.24219	0.06
5.14408	0.03
5.12976	0.29
6.91631	-2.39
6.85351	0.54
9.52583	-0.98
8.08176	0.76
9.12637	-1.36
11.2348	-1.23
11.9098	-1.5
12.6543	-1.13
12.3784	-0.96
12.3937	-0.9
12.2025	-0.21
12.1573	-1.42
11.7214	-0.35
10.5428	-0.33
10.3932	-0.19
10.1227	-0.28
10.7298	-1.84
10.6157	-0.19
10.245	-1.12
11.4851	-1.24
11.5141	-1.22
11.7105	-1.33
11.7105	-0.87
11.2605	-0.54
10.6157	-0.51
10.2715	-0.37
10.1377	-1.49
10.0444	-0.25
9.73041	-0.79
10.3433	-1.09
11.1203	-1.09
11.446	-0.93
12.2005	-1.01
12.9824	-1.07
13.7198	-0.53
14.6231	-0.67
15.7161	-0.77
16.4248	-0.03
17.0948	0.07
17.8215	0.22
18.7025	1.28
19.92	0.9
20.5633	1.26
21.6846	1.02
23.3282	0.89
24.7802	0.17
25.0745	1.94
26.2514	1.45
27.6658	1.08
28.1326	1.76
31.1394	0.39
30.0629	0.82
30.2408	2.69
33.0186	1.22
31.5485	1.65
31.9244	2.16
33.6434	0.98
33.7621	0.83
33.881	1.97
35.8173	1.07
36.4846	1.09
41.1334	-2.01
40.7632	-0.33
49.4605	-4.63
49.6805	-4.73
50.2348	-3.76
51.6401	-5.16
46.5174	-3.36
45.7421	-1.92
49.5667	-3.42
40.9514	-2.53
39.083	-1.78
44.4739	-3.68
38.5066	-1.28
38.2426	-1.76
36.1498	-0.53
36.2751	0.23
33.5691	-1
32.303	-0.37
31.2609	-1.37
30.68	-1.49
29.408	-0.8
29.4415	-1.58
27.7166	-0.99
25.4293	-1.16
24.8273	-1.49
22.9357	-0.67
6.107	#VALUE!

## Sheet: sap flow
time	sap flow
00:00:00	0
00:30:00	0
01:00:00	0
01:30:00	0
02:00:00	0
02:30:00	0
03:00:00	0
03:30:00	0
04:00:00	0
04:30:00	0
05:00:00	0
05:30:00	0
06:00:00	0
06:30:00	0
07:00:00	0
07:30:00	0
08:00:00	4.5
08:30:00	10.3
09:00:00	11.8
09:30:00	14
10:00:00	14.8
10:30:00	17
11:00:00	18.5
11:30:00	18.8
12:00:00	19.5
12:30:00	20.7
13:00:00	22.8
13:30:00	22.8
14:00:00	24.7
14:30:00	24.2
15:00:00	22.9
15:30:00	25.5
16:00:00	29.5
16:30:00	24
17:00:00	22
17:30:00	20.2
18:00:00	11.9
18:30:00	5.3
19:00:00	3.4
19:30:00	3.7
20:00:00	1.6
20:30:00	0
21:00:00	0
21:30:00	0
22:00:00	0
22:30:00	0
23:00:00	0
23:30:00	0
1900-01-01	0

## Sheet: water potential
2014-07-25
time	WP MPa
00:00:00	-1.195
01:00:00	-1.405
02:00:00	-1.465
03:00:00	-1.275
04:00:00	-1.115
05:00:00	-1.335
06:00:00	-0.86
07:00:00	-0.96
08:00:00	-1.68
09:00:00	-1.665
10:00:00	-2.225
11:00:00	-2.19
12:00:00	-2.34
13:00:00	-2.18
14:00:00	-2.05
15:00:00	-2.255
16:00:00	-1.825
17:00:00	-1.71
18:00:00	-1.755
19:00:00	-1.71
20:00:00	-1.255
21:00:00	-1.335
22:00:00	-1.185
23:00:00	-1.205
1900-01-01	-1.23

## Sheet: water conductance
time	water conductance
01:00:00	0
02:00:00	0
03:00:00	0
04:00:00	0
05:00:00	0
06:00:00	0
07:00:00	0
09:00:00	21.8519
10:00:00	16.2637
11:00:00	22.2892
12:00:00	44.3182
13:00:00	32.1127
14:00:00	21.8584
15:00:00	27.2619
16:00:00	33.5227
17:00:00	37.931
18:00:00	17.7612
19:00:00	-2.32877
20:00:00	-1.09589
21:00:00	0
22:00:00	0
23:00:00	0
1900-01-01	0
